# Supplementary material for: Comparison of Two Tuberculosis Infection Tests in a South American Tertiary Hospital: STANDARD F TB-Feron FIA vs. QIAreachTM QuantiFERON-TB
Source: Diagnostics (Basel). 2023 Mar 18;13(6):1162. doi: 10.3390/diagnostics13061162 (PMC10046924; doi:10.3390/diagnostics13061162)
Supplement: Supplementary file 1 [file diagnostics-13-01162-s001.zip]

Archive with 1 entries (1 files):
- diagnostics-2259817-supplementary.xlsx
