# Supplementary material for: Comparison of Two Tuberculosis Infection Tests in a South American Tertiary Hospital: STANDARD F TB-Feron FIA vs. QIAreachTM QuantiFERON-TB
Source: Diagnostics (Basel). 2023 Mar 18;13(6):1162. doi: 10.3390/diagnostics13061162 (PMC10046924; doi:10.3390/diagnostics13061162)
Supplement: Supplementary file 1 [file diagnostics-13-01162-s001.zip › diagnostics-2259817-supplementary.xlsx]

## Sheet: Hoja1
Table S1
								SD BIOSENSOR				Interpetation	QIARICH		QIARICH tripled				SD BIOSENSOR tripled
Pcte	internal Code	Age	Exam Date	TST	Interpretation	Leukocytes / ml	lymphocytes / ml	NIL	mitogen	Antigen	result		exam	time	exam	time	exam	time	NIL	mitogen	antigen	result	NIL	Mitogen	exam	result
1	MQ8505	34	2022-09-12	15 mm	positive	8150	2608	0.145	10	0.145	0	negative	negative	20:00:00
2	DE6891	19	2022-09-12	0 mm	negative	3570	1428	0.15	10	0.31	0.31	negative	positive	20:00:00
3	JG9336	27	2022-09-12	0 mm	negative	6730	1884	0.145	10	0.145	0	negative	negative	20:00:00
4	MG3790	56	2022-09-12	0 mm	negative	8020	882	0.145	5.7	0.145	0	negative	negative	20:00:00
5	MCM8507	38	2022-09-12	4 mm	negative	9470	3125	0.145	10	0.145	0	negative	negative	20:00:00
6	GVH5979	30	2022-09-26	0 mm	negative	5680	1988	0.145	10	0.145	0	negative	negative	20:00:00
7	PAA9093	33	2022-09-26	0 mm	negative	7800	1560	0.145	10	0.145	0	negative	negative	20:00:00
8	JAV7587	59	2022-09-26	16 mm	positive	5850	1579.5	0.145	10	0.67	0.67	positive	positive	20:00:00
9	MQM9886	31	2022-09-26	19 mm	positive	7630	2060.1	0.145	10	0.59	0.59	positive	positive	20:00:00
10	PPQ0558	27	2022-09-26	17 mm	positive	8500	2975	0.145	10	0.15	0.15	negative	negative	20:00:00
11	MZV9607	31	2022-09-26	16 mm	positive	9810	3433.5	0.145	10	2.71	2.71	positive	positive	20:00:00
12	DFM6192	32	2022-09-26	17 mm	positive	6520	2282	0.145	10	0.145	0	negative	negative	20:00:00
13	MGG0386	38	2022-09-26	4 mm	negative	9590	3356.5	0.145	5.47	0.145	0	negative	negative	20:00:00
14	PHM5783	33	2022-09-26	0 mm	negative	N/R	N/R	0.145	10	0.145	0	negative	negative	20:00:00
15	FVA2272	33	2022-09-27	21 mm	positive	8050	2576	0.145	10	0.145	0	negative	negative	20:00:00
16	MCC4518	58	2022-09-27	0 mm	negative	3510	1333.8	0.145	10	0.145	0	negative	negative	20:00:00
17	KLV2835	24	2022-09-27	0 mm	negative	3780	1323	0.145	10	0.145	0	negative	negative	20:00:00
18	MRL3419	41	2022-09-27	4 mm	negative	5550	2053.5	0.145	10	0.145	0	negative	negative	20:00:00
19	RQM6296	57	2022-09-27	0 mm	negative	5340	1335	0.145	10	0.145	0.01	negative	negative	20:00:00
20	ABS0334	36	2022-09-29	0 mm	negative	4996	1948.44	0.145	10	0.145	0	negative	negative	20:00:00
21	FAC0662	50	2022-09-29	0 mm	negative	4224	1943.04	0.15	10	0.17	0.02	negative	negative	20:00:00
22	NSE3867	42	2022-09-29	15 mm	positive	6980	1814.8	0.22	10	5.27	5.05	positive	negative	20:00:00
23	SSM8226	47	2022-09-29	0 mm	negative	3380	777.4	0.145	10	0.44	0.44	positive	negative	20:00:00
24	RCS2671	38	2022-09-29	21 mm	positive	6190	1299.9	0.145	0.61	10	0.61	positive	positive	20:00:00
25	HCH8038	29	2022-09-29	3 mm	negative	N/R	N/R	0.145	10	0.145	0	negative	negative	20:00:00
26	JCR8830	29	2022-09-29	4 mm	negative	4330	1558.8	0.145	10	0.145	0	negative	negative	20:00:00
27	VTA5039	62	2022-09-29	0 mm	negative	5610	1626.9	0.145	10	0.145	0.01	negative	negative	20:00:00
28	GSC6771	31	2022-09-29	11 mm	positive	6450	1419	0.53	10	0.63	0.1	negative	negative	20:00:00	negative	20:00:00	negative	20:00:00	0.2	>10	0.2	negative	0.2	>10	0.27	negative
29	MVG7684	27	2022-09-29	0 mm	negative	N/R	N/R	0.145	10	0.145	0	negative	negative	20:00:00
30	LGF669	48	2022-09-29	0 mm	negative	6440	1674.4	0.145	10	0.145	0	negative	negative	20:00:00
31	PCR8915	57	2022-09-29	18 mm	positive	6470	2264.5	0.145	10	10	15.06	positive	positive	03:25:00	positive	03:45:00	positive	04:39:00	0.145	10	10	positive	0.145	10	10	positive
32	CVG4564	25	2022-09-29	16 mm	positive	5900	2950	0.145	10	1.33	1.22	positive	negative	20:00:00
33	AVC0167	42	2022-09-29	0 mm	negative	5455	1418.3	0.145	10	0.145	0	negative	negative	20:00:00
34	DCZ4374	25	2022-09-29	0 mm	negative	N/R	N/R	0.145	10	0.145	0	negative	negative	20:00:00
35	CCC2346	32	2022-09-29	9 mm	negative	5680	1363.2	0.27	10	1.01	0.74	positive	positive	17:15:00
36	DHT5341	33	2022-09-29	0 mm	negative	6790	3024	<0,145	10	0.18	positive	positive	positive	20:00:00
37	NZV5088	35	2022-09-29	10 mm	positive	7660	3830	0.145	10	0.145	0.145	negative	negative	20:00:00
38	PIF909	61	2022-09-29	0 mm	negative	5910	3368.7	0.38	10	1.16	0.78	positive	positive	08:55:00
39	LFV793	59	2022-09-29	13 mm	positive	5995	2218.15	0.145	10	0.41	0.41	positive	positive	14:35:00
40	CBL2328	33	2022-09-29	6 mm	negative	4890	1564.8	0.145	10	0.145	0	negative	negative	20:00:00
41	KBP5772	35	2022-09-29	15 mm	positive	4610	2305	0.145	10	0.145	0	negative	negative	20:00:00
42	DGC7154	33	2022-09-29	0 mm	negative	7890	2761.5	< 0,145	> 10	< 0,145	0	negative	negative	20:00:00	negative	20:00:00	negative	20:00:00	< 0,145	> 10	< 0,145	negative	< 0,145	> 10	< 0,145	negative
43	LAT7748	27	2022-10-14	14 mm	positive	5440	1305.6	0.145	10	0.46	0.46	positive	positive	20:00:00
44	OLN6603	45	2022-10-14	19 mm	positive	5320	1064	0.145	10	0.46	0.46	positive	positive	20:00:00
45	CH6639	61	2022-10-18	18 mm	positive	8550	1197	0.145	10	0.145	0	negative	negative	20:00:00
46	JFC4663	41	2022-10-18	11 mm	positive	8530	1791.3	0.145	10	0.5	0.4	positive	positive	11:40:00
47	SLR2244	54	2022-10-18	5 mm	negative	10920	3712.8	0.145	10	0.145	0	negative	negative	20:00:00
48	ELA7325	31	2022-10-18	10 mm	positive	5350	1872.5	0.145	10	5.09	5.09	positive	positive	09:55:00
49	LGP1254	26	2022-10-28	12 mm	positive	6210	2111.4	0.145	10	3.02	3.02	positive	positive	20:00:00
50	MCC0918	46	2022-10-28	16 mm	positive	6390	2300.4	0.145	10	0.42	0.42	positive	positive	20:00:00
51	LVG2379	53	2022-10-28	23 mm	positive	10050	2512.5	0.2	10	0.32	indeterminado	positive	positive	03:50:00
52	RAN9197	64	2022-10-28	13 mm	positive	13790	2068.5	0.145	10	3.22	3.22	positive	positive	20:00:00
53	JRZ5873	38	2022-10-28	9 mm	negative	5420	1246.6	0.145	10	0.145	0	negative	negative	20:00:00
54	RRV7573	33	2022-10-28	11 mm	positive	9960	2689.2	0.145	10	0.3	0.2	positive	positive	20:00:00
55	SMG1500	32	2022-10-27	12 mm	positive	5170	878.9	0.145	10	0.145	0	negative	negative	20:00:00
56	CDU6263	35	2022-10-27	13 mm	positive	7520	2180.8	0.145	10	0.145	0	negative	positive	20:00:00
57	JMD1058	16	2022-10-27	11 mm	positive	8380	2262.6	0.145	10	0.145	0	negative	positive	20:00:00
58	LUG4059	65	2022-10-27	15 mm	positive	8580	3775.2	0.145	10	0.145	0	negative	positive	20:00:00
59	VDM0621	49	2022-10-27	11 mm	positive	5660	1754.6	0.3	10	3.68	3.38	positive	positive	10:55:00
60	BHM2334	53	2022-11-11	22 mm	positive	8690	3476	0.145	10	3.21	3.21	positive	positive	03:45:00
61	MRH6481	45	2022-11-10	22 mm	positive	6880	2064	0.145	10	0.37	0.37	positive	positive	09:00:00
62	FLP1715	56	2022-11-18	10 mm	positive	13080	2616	0.2	10	0.2	0	negative	negative	20:00:00
63	APP9298	58	2022-11-18	15 mm	positive	12600	4914	0.145	10	0.9	0.9	positive	positive	20:00:00
64	ASP7536	54	2022-11-18	11 mm	positive	6370	1974.7	0.145	10	0.7	0.7	positive	positive	20:00:00
65	JMZ6480	36	2022-11-18	5 mm	negative	6710	1543.3	0.145	10	1.2	1.2	positive	positive	20:00:00
66	ASS4328	35	2022-11-18	20 mm	positive	5070	1470.3	0.145	10	3.3	3.3	positive	positive	20:00:00
67	JLP494K	34	2022-11-18	14 mm	positive	10240	2969.6	0.145	10	0.43	0.43	positive	positive	20:00:00
68	CSC707K	57	2022-11-21	18 mm	positive	N/R	N/R	0.2	10	10	10	positive	positive	05:30:00
69	AUH904K	55	2022-11-10	10 mm	positive	N/R	N/R	0.145	10	1.02	1.02	positive	positive	20:00:00
70	MNV431K	62	2022-11-08	6 mm	negative	N/R	N/R	0.145	10	0.8	0.8	positive	positive	20:00:00
71	MCV7769	46	2022-11-24	10 mm	positive	N/R	N/R	0.145	3.92	0.145	0.06	negative	negative	20:00:00
72	JCZ0628	59	2022-11-24	15 mm	positive	8750	2537.5	0.145	10	7.09	7.09	positive	positive	10:10:00
73	ARD0943	57	2022-11-28	13 mm	positive	5300	1802	0.145	10	7.25	7.25	positive	positive	05:25:00
74	MCS577K	46	2022-11-28	11 mm	positive	6430	1350.3	0.145	10	0.145	0	negative	negative	20:00:00
75	TMC6694	21	2022-11-29	11 mm	positive	7790	2882.3	0.145	4.15	0.145	0	negative	negative	20:00:00
76	TGT7555	51	2022-11-29	10 mm	positive	8270	2894.5	0.145	10	2.41	2.14	positive	positive	09:40:00
